# Supplementary material for: Promoting sensitive parenting in ‘at-risk’ mothers and fathers: A UK outcome study of Mellow Babies, a group-based early intervention program for parents and their babies
Source: PLoS One. 2021 Feb 3;16(2):e0245226. doi: 10.1371/journal.pone.0245226 (PMC7857589; doi:10.1371/journal.pone.0245226)
Supplement: S1 Dataset — (XLSX) [file pone.0245226.s002.xlsx]

## Sheet: Dataset
ID	Region	Service	SMID_Scotland	Post_Child_Protection	Gender	Age	Nationality	Employment	Education	Relationship	Mental_Health	M_H_Issue	Referral	Baby_Age	Baby_Gender	Baby_Residence	The_Tunnel1	The_Tunnel2	The_Tunnel3	Pre_KPCS1	Pre_KPCS2	Pre_KPCS3	Pre_KPCS4	Pre_KPCS5	Pre_KPCS6	Pre_KPCS7	Pre_KPCS8	Pre_KPCS9	Pre_KPCS10	Pre_KPSC11	Pre_KPSC12	Pre_KPSC13	Pre_KPCS14	Pre_KPCS15	Pre_KPCS_Total	Pre_KPCS_Inter	Pre_BSI1	Pre_BSI2	Pre_BSI3	Pre_BSI4	Pre_BSI5	Pre_BSI6	Pre_BSI7	Pre_BSI8	Pre_BSI9	Pre_BSI10	Pre_BSI11	Pre_BSI12	Pre_BSI13
1	1	1	1	0	1	17	1	3	2	1	2	0	1	6	2	1		6.8	8	3	3	3	2	3	2	3	3	0	3	3	3	3	4	4	29	4	1	3	3	0	3	1	1	0	3	1	3	1	1
2	1	1	7	0	1	25	1	3	4	3	1	3	1	3	2	1				4	4	4	4	4	4	4	4	4	4	4	2	4	4	4	44	1	0	0	1	0	1	0	0	1	0	0	0	1	2
3	1	1	3	0	1	24	1	3	2	3	1	1	4	4	1	1		10	10	4	4	3	4	4	4	4	4	2	4	4	1	4	4	4	42	1	0	0	0	0	1	0	0	1	0	0	0	0	0
4	1	1	3	3	1	35	1	3	3	2	1	4	3	2.5	2	4		5.5	8.5	3	3	2	3	3	3	4	4	3	4	4	3	4	4	4	35	3	1	4	4	0	4	4	0	2	4	0	2	4	0
5	1	1	2	0	1	18	1	4	4	3	2	0	5	17	2	1		10	10	4	3	4	4	4	3	4	4	4	3	4	1	4	4	4	42	1	0	0	0	0	0	1	0	0	0	0	0	0	0
6	1	1	3	0	1	18	1	4	3	1	1	1	1	6	2	1		10	10	4	4	4	4	3	4	4	4	1	4	4	3	4	4	4	39	2	0	0	0	0	0	1	0	0	0	0	0	0	0
7	1	1	2	0	1	20	1	3	3	1	2	0	5	8	1	1		10	10	3	4	4	3	3	4	4	3	0	4	4	3	3	4	4	37	2	0	1	0	2	1	2	3	1	0	2	1	3	0
8	2	2	NA	0	1	30	1	3	3	2	1	1	5	10	2	1	7.5	8.9	10	4	3	3	3	3	3	3	4	4	3	4	3	3	4	3	34	3	0	0	1	0	1	0	2	2	0	0	2	0	0
9	2	2	NA	0	1	22	1	3	4	1	1	5	6	7	1	1	5.6	7.8	8.6	4	4	3	4	4	4	3	3	3	3	4	3	3	4	3	36	2	0	3	3	0	3	3	0	2	1	0	2	2	1
10	2	2	NA	0	1	35	1	1	5	2	2	0	1	2	2	1	0			4	4		4	3	4	4	3	4	3	4	3	2	4	3	34	3	1	2	1	0	0	3	3	3	1	0	0	1	1
11	2	2	NA	0	1	29	2	4	5	2	1	5	1	4	1	1	5	10		4	4	4	4	4	4	4	4	3	3	4	3	3	3	3	38	2	0	2	3	0	3	4	3	3	1	1	2	2	4
12	1	3	10	0	1	31	1	4	5	2	1	6	1	11	2	1	6.5	7	8	4	4	2	4	3	3	4	2	3	3	4	4	3	4	2	31	4	0	2	0	0	2	2	0	2	0	0	2	0	0
13	1	3	4	0	1	19	1	2	3	1	1	9	2	6	1	1	2.6	5.4	9.4	4	4	3	4	4	4	4	4	1	4	4	1	4	4	3	39	2	0	3	3	2	4	4	2	4	0	4	4	4	2
14	1	3	6	0	1	25	1	2	4	3	1	6	1	5	1	1	2.4	5.3	8.9	4	3	3	3	4	4	4	3	4	4	4	3	4	3	4	38	2	0	2	3	0	3	2	1	3	2	1	2	1	0
15	1	3	3	0	1	23	1	1	4	2	2	0	5	6	2	1	4.9	9.4	10	3	4	4	4	4	4	4	3	4	3	4	2	4	4	4	41	1	0	0	0	0	1	0	0	0	0	0	0	0	0
16	1	3	6	0	1	28	3	4	5	2	2	0	5	15	2	1	3.8	7.1	8.3	4	4	3	4	3	3	4	3	4	4	4	1	4	4	4	41	1	0	0	0	0	0	0	0	0	0	0	0	0	0
17	1	3	1	0	1	27	4	4	5	1	2	0	5	19	2	1	8.6	8.6	8.6	4	4	4	4	4	4	3	4	0	4	4	3	4	4	3	41	1	0	0	1	0	1	0	0	0	0	0	0	0	0
18	1	3	4	0	1	35	1	3	3	3	1		1	18	1	1				4	4	4	4	3	4	4	4	4	4	4	2	4	4	4	43	1	0	1	2	0	0	2	1	1	1	1	0	1	0
19	1	4	1	3	2	22	1	3	2	1	1	5	5	8	1	4	8.5		10	4	4	4	4	3	4	3	2	4	4	4	3	4	3	3	35	3	1	1	2	0	1	2	2	2	3	0	1	1	2
20	1	4	1	3	2	24	1	4	3	1	1	4	5	18	2	2	4.8	5.9	7.1	4	4	3	4	3	4	4	4	2	4	4	2	3	2	2	35	3	0	1	0	0	3	3	0	1	1	0	3	1	0
21	1	4	1	3	2	44	1	1	4	3	2	0	7	7	1	3	0.7	4.1		4	4	4	4	4	4	4	4	4	4	4	2	4	3	4	43	1	2	0	4	0	0	3	0	0	2	0	4	0	0
22	1	4	not found	3	2	20	1	3	3	1	2	0	3	12	2	2	1	5	7	3	4	2	4	3	3	4	2	4	4	3	1	3	4	4	36	2	0	1	3	0	0	0	0	3	0	0	0	0	0
23	1	4	1	1	2	29	1	3	4	3	1	5	3	15	2	1	7.5		9.5	4	4	4	4	4	4	4	4	4	4	4	1	4	4	4	45	1	0	0	3	1	0	0	0	0	0	0	0	0	2
24	1	3	5	0	1	29	1		4	1	1		1	8	1	1	5	7.3	9	4	4	3	4	3	4	4	4	0	4	4	2	3	4	2	38	2	1	1	0	2	3	1	1	2	2	1	3	1	0
25	1	5	4	1	2	21	1	1	3	1	2	0	3	13	1	2	0.5	4.5	10	4	4	3	3	3	4	4	4	3	4	4	4	4	4	4	41	1	0	1	0	0	0	0	0	0	2	0	0	0	0
26	1	5	3	1	2	26	1	3	3	3	1	1	3	4	1	1	2.5	4.7	8.7	4	4	4	3	3	3	4	3	4	4	4	3	3	3	4	37	2	0	0	1	0	0	0	0	0	0	0	0	0	0
27	1	5	2	1	2	15	2	1	1	4	2	0	3	1	1	2	2.1	5.1	7.3	4	4	4	3	3	4	4	4	3	4	4	3	4	3	4	39	2	0	1	1	0	0	1	3	0	0	0	0	0	0
28	1	5	2	0	2	31	3	4	3	2	2	0	8	11	2	1	4.6	6.2	10	4	4	4	4	4	4	4	4	4	4	4	2	4	4	4	44	1	0	0	0	0	0	0	0	0	0	0	0	0	0
29	2	6	NA	1	1	28	1	1	4	4	1	5	1	5	2	1		9.8	9.5	4	4	4	3	3	3	4	4	2	4	4	1	4	4	4	40	1	0	1	3	1	2	3	1	3	4	0	1	2	1
30	2	6	NA	1	1	27	5	3	4	1	2	0	3	4	1	1		7.5	10	4	3	3	4	4	4	4	3	0	4	4	4	4	4	4	38	2	0	3	0	0	0	0	0	0	0	0	0	0	1
31	2	6	NA	0	1	27	1	3	2	3	2	0	5	8.5	1	1		9.2	9.8	4	4	4	4	4	4	4	4	4	4	4	3	4	4	3	42	1	0	0	1	0	0	1	0	0	0	1	0	0	1
32	2	6	NA	0	1	26	1	1	4	1	1	2	4	4	2	1		9.9	9.7	4	4	2	4	3	4	4	4	0	4	4	3	4	4	4	39	2	0	0	0	0	3	2	0	3	0	0	0	3	0
33	2	6	NA		1	19	1	3	3	3	1	5	3	13	1	1				4	4	4	4	4	4	4	4	4	4	4	3	4	4	4	43	1	0	1	1	0	1	1	0	1	0	0	0	0	0
34	2	6	NA		1	19	1	1	3	3	1	2	5	4	1	1				4	4	4	4	4	4	4	4	4	4	4	3	4	4	4	43	1	1	2	3	3	0	2	1	1	3	0	1	3	2
35	2	6	NA		1	22	1	4	4	3	1	2	3	3.5	1	1				4	4	4	4	4	4	4	3	3	4	4	3	4	4	4	41	1	1	2	2	2	1	2	1	1	1	2	1	0	1
36	2	6	NA	1	1	33	1	3	4	1	2	0	3	3	2	1		9.8	10	4	4	4	4	4	4	4	4	0	4	4	3	3	3	4	40	1	0	0	1	0	1	1	0	0	0	0	0	0	0
37	1	7	7	0	1	29	1	1	4	1	1	2	1	6	1	1	5.8		9	4	4	3	4	4	4	3	4	0	4	4	3	3	4	4	39	2	0	1	1	0	2	1	0	1	0	0	0	2	0
38	1	7	2		1	20	1	3	4	3	2	0	5	6	1	1	10			4	4	4	4	4	4	4	4	4	4	4	1	4	4	4	45	1	1	0	1	0	2	1	1	2	0	1	1	0	0
39	1	7	6	0	1	28	1	3	4	3	1	1	5	4	2	1	5		9	4	3	3	3	4	4	4	3	4	4	4	3	3	4	3	37	2	1	1	3	0	3	2	2	2	3	0	3	3	3
40	1	7	4		1	37	1	1	4	3	1	5	1	6	2	1	0.4			4	4	4	4	4	4	4	4	4	4	4	3	3	4	4	42	1	1	0	1	0	1	3	0	2	1	0	1	1	0
41	1	1	3	0	1	18	1	3	3	1	2	0	9	9	2	1				4	4	2	4	4	3	3	3	4	4	4	3	4	4	4	38	2	1	3	0	0	3	3	3	4	2	0	4	0	3
42	1	1	4	0	1	27	1	3	3	3	1		5	17	2	1		10	10	4	4	4	4	4	4	4	4	4	3	4	4	3	4	3	39	2	4	4	4	1	4	4	4	4	4	3	4	4	3
43	1	1	2	0	1	18	1	3	2	1	2	0	1	4	2	1		7.6	7.9	4	4	4	4	4	4	4	3	1	4	4	3	4	4	4	39	2	4	2	0	0	0	2	4	1	0	0	0	0	0
44	2	2	NA	0	1	29	6	4	5	2	2	0	1	10	2	1	4.3		10	4	4	4	4	1	4	4	3	4	3	4	1	4	4	3	39	2	2	1	3	0	4	2	2	0	0	0	0	4	0
45	2	2	NA	0	1	38	1	2	5	2	1		1	11	2	1	10	9	8.4	4	4	3	4	3	4	4	4	2	4	4	2	3	3	3	37	2	3	1	3	2	1	3	2	1	1	2	1	0	4
46	2	6	NA	1	1	21	1	3	2	1	2	0	3	4	1	1		8.5	10	4	4	4	4	4	4	4	4	0	4	4	1	4	4	4	44	1	0	0	3	0	1	0	0	1	0	0	0	0	0
47	2	6	NA	3	1	33	1	3	4	2	1	5		5	1	1		10	10	4	4	4	4	4	4	4	4	3	4	4	2	4	4	4	43	1	0	1	1	0	1	0	0	1	0	0	1	0	0
48	3	8	NA	1	1	21	1	3	4	3	1	5	1	2	2	1	8.2	8	9.5	4	4	4	4	4	4	4	4	4	4	4	2	4	4	4	44	1	0	0	0	0	0	0	0	0	0	0	0	0	0
49	3	8	NA	0	1	22	1	4	5	3	1	2	5	6	2	1	2.4	8	10	2	3	3	4	4	4	4	3	4	4	4	4	4	4	3	36	2	1	4	1	0	3	4	0	3	3	1	0	1	0
50	3	8	NA	3	1	20	1	4	4	1	1	1	1	3	1	1	10	9.6	10	4	4	4	4	4	4	4	4	0	4	4	2	3	4	4	42	1	0	0	1	0	0	0	0	0	1	0	0	0	0
51	3	8	NA	0	1	19	1	1	4	4	2	0	1	2	2	1	10	9.4	10	4	3	4	4	2	3	4	3	3	4	4	3	3	3	4	35	3	0	3	0	1	1	0	0	3	1	0	2	0	4
52	1	4	2	3	2	22	1	3	3	1	2	0	3	17	2	4	2	2.8	6.7	4	3	2	3	4	4	4	4	0	4	3	2	3	3	4	35	3	0	1	1	0	1	1	0	1	0	0	0	0	0
53	1	4	1	3	2	24	1	3	3	1	1	11	5	11	1	1	6.3			4	4	3	4	3	4	4	4	0	4	4	3	4	4	4	40	1	0	0	0	0	4	1	0	2	1	0	0	0	0
54	1	5	4	1	2	31	1	3	3	3	2	0	3	3	2	3	2.5	9.5	10	3	3	3	4	2	2	4	2	4	4	3	3	3	4	4	33	3	0	0	1	0	0	0	0	0	0	1	0	0	0
55	1	5	3	1	2	42	1	3	5	2	1	12	10	9	2	2	6.5	4.8	8.7	4	3	2	4	4	3	4	4	4	4	4	3	4	4	4	39	2	1	3	2	0	0	2	0	2	2	0	0	2	3
56	1	10	2	0	1	20	1	3	2	3	2	0	5	10	1	1	7.1			4	3	3	4	3	4	4	2	3	4	4	3	3	4	3	35	3	0	1	0	0	3	0	0	1	2	0	2	1	0
57	1	10	3	0	1	20	1	3	3	4	1	2	1	12	1	1	1.3	7.2		4	4	4	4	4	4	4	4	4	4	4	4	4	4	4	45	1	0	0	1	0	0	0	0	1	0	0	0	0	0
58	1	10	3	0	1	19	1	3	3	4	2	0	5	14	2	1	4.9			4	3	2	4	4	4	4	4	4	4	4	3	4	4	4	40	1	0	1	0	0	4	1	3	4	0	0	3	0	1
59	1	10	1	0	1	16	1	3	2	3	2	0	5	7	1	1	7.2	7.9		4	4	4	3	3	4	4	2	4	4	4	4	4	4	4	41	1	0	0	0	0	0	1	0	0	0	0	0	0	0
60	1	10	3	0	1	35	1	3	3	1	1	6	3	14	2	1	10		8.5	4	4	4	4	4	4	4	3	3	4	3	2	3	4	4	40	1	0	0	0	0	1	0	0	1	0	0	1	0	0
61	1	10	5	0	1	18	1	3	3	1	1	5	5	8	2	1	10	6.4	10	4	4	4	3	4	3	4	2	3	4	4	3	3	3	3	37	2	3	0	2	1	2	2	3	4	2	0	2	1	1
62	1	10	1	1	1	26	1	3	4	4	1	5	7	2.5	1	3	7.1		9.8	4	4	4	4	4	4	4	4	4	4	3	2	4	4	4	43	1	0	0	0	0	0	1	0	0	0	0	0	0	0
63	1	9	3		1	26	1	3	4	1	2	0	5	4.5	2	1	10			3	4	4	4	4	4	4	4	2	4	4	3	4	4	4	40	1	0	1	0	0	4	0	0	4	0	0	0	1	0
64	1	9	4		1	37	1	3	4	2	1	1	5	15	1	1	8.4			4	4	4	4	3	4	4	3	4	4	4	4	2	3	3	36	2	1	3	3	0	2	3	0	3	1	4	4	4	0
65	1	11	2	0	2	20	1	3	2	3	1	5	5	10	1	1	10			4	4	4	4	4	4	4	4	3	4	4	3	4	4	4	42	1	3	2	3	0	4	2	2	2	2	0	2	0	0
66	1	11	4	0	2	23	1	4	3	4	1	13	5	10	1	2	10	4.9		4	4	3	4	3	3	4	3	4	4	4	1	4	4	4	41	1	3	2	2	0	0	1	2	0	0	2	2	0	0
67	1	11	1	0	2	26	1	3	4	2	1	5	5	19	1	1	5.2	5.2	7.8	4	3	3	4	3	3	4	4	4	3	4	4	3	4	4	36	2	0	0	4	0	0	2	0	0	0	0	0	0	0
68	1	11	1	1	2	49	1	3	3	4	2	0	5	9	2	2	2.8	5.9	8.6	3	3	3	4	3	3	3	4	4	4	3	2	3	3	4	35	3	0	1	1	0	0	1	0	0	0	0	0	0	0
69	1	11	3	1	2	34	1	3	2	3	2	0	5	11	2	1	4.4	2.9	7.4	4	3	3	3	4	2	4	4	3	4	4	3	4	3	4	36	2	0	1	1	0	2	3	0	2	0	1	3	0	1
70	1	11	4	0	2	22	1	3	4	4	2	0	5	19	1	2	9	8.1	9.6	4	4	4	4	3	4	4	4	3	4	4	2	3	4	3	40	1	3	3	2	2	3	3	1	3	0	1	2	0	0
71	1	11	not found	0	2	32	1	3	4	2	2	0	5	13	1	1	6.7	6.3	9	4	4	3	4	3	4	4	4	4	4	4	3	3	4	4	40	1	0	1	1	0	2	3	0	0	0	0	1	2	0
72	1	3	5	0	1	22	1	2	3	3	1	2	5	7	2	1	9.8			4	3	4	4	4	4	4	4	4	4	4	2	4	4	4	43	1	0	1	0	0	1	0	0	0	0	0	1	1	0
73	1	3	9	3	1	17	1	3	2	1	2	0	1	5	2	1	8			4	4	3	3	4	4	4	4	3	4	4	3	4	4	4	40	1	0	1	1	0	1	1	0	1	0	0	0	0	0
74	1	3	2	0	1	24	1	2	3	3	2	0	1	10	2	1	6.8	5.3	7.8	4	4	3	4	3	4	4	4	3	4	4	3	4	4	3	39	2	0	0	1	0	0	0	0	0	0	0	0	0	0
75	1	3	5	0	1	21	1	4	4	3	1	2	1	4	1	1	4.2	3.9	6.9	2	4	4	4	4	4	4	4	4	4	4	3	4	4	4	41	1	0	0	1	0	0	1	0	0	0	0	0	3	0
76	1	3	1	0	1	22	1	4	3	2	2	0	1	7.5	2	1	7.9	8	8.6	4	4	4	4	4	4	4	3	4	4	4	3	4	3	3	40	1	3	1	2	0	0	0	2	0	0	0	0	0	0
77	1	12	NA		1	28	1	1	3	3	2	0	3	18	2	1			7.7	4	4	4	4	4	4	4	4	4	4	4	2	3	4	4	43	1	0	1	2	0	0	1	0	1	0	4	1	0	0
78	1	12	NA		1	25	1	4	4	3	1	5	3	6	1	1	8.5			4	4	4	4	4	4	3	4	4	4	4	3	3	4	4	41	1	1	0	1	1	4	3	2	0	0	0	0	1	0
79	1	12	NA		1	16	1	1	1	1	2	0	3	1	2	3	5.6		8.7	4	4	4	4	4	4	4	4	4	4	4	2	4	4	4	44	1	0	0	0	0	0	0	0	0	0	1	0	0	0
80	1	12	NA		1	40	7	3	3	1	1	14	5	2	2	1	10		9.8	4	4	4	4	4	4	4	4	4	3	4	3	4	2	1	37	2	2	0	4	0	4	4	0	3	0	0	2	2	0
81	1	12	NA		1	31	1	3	3	4	2	0	5	2	1	3	4.8		7.8	4	4	3	4	4	4	4	4	4	4	4	3	3	4	4	41	1	0	1	2	0	0	1	0	2	2	0	1	0	0
82	1	12	NA		1	18	1	3	4	1	2	0	5	6	2	1	8.2		8.3	4	4	4	4	4	4	4	4	3	4	4	1	4	1	4	41	1	0	0	2	0	0	1	0	0	0	0	0	0	2
83	1	12	NA		1	20	1	3	4	1	1	1	5	4.5	1	1	10			4	4	4	4	3	4	4	4	4	4	4	2	4	4	4	43	1	1	2	2	0	1	1	1	1	1	0	0	1	0
84	1	12	NA		1	20	1	3	4	4	1	5	5	7	1	1	8.6		8.8	4	4	4	3	3	4	4	4	4	4	4	3	4	3	3	39	2	2	1	2	0	2	2	0	3	1	0	1	0	0
85	1	3	5	0	1	26	1	2	3	1	1	5	1	5	1	1	4.8	7.1	7.9	4	3	4	3	3	3	3	3	3	4	4	4	2	4	2	31	4	2	3	3	1	3	3	2	3	4	2	4	4	4
86	1	3	5	0	1	22	1	3	3	1	2	0	5	16	1	1	8.6	6.5	8.1	4	4	4	3	4	4	4	4	3	4	4	3	4	4	3	40	1	0	1	0	0	1	2	0	2	1	0	3	2	1
87	1	3	1	0	1	22	8	4	4	2	2	0	11	22	2	1	5.2	6.3	7.4	4	4	3	4	4	4	4	4	4	4	4	2	3	4	3	41	1	1	2	2	1	1	1	0	0	1	0	3	0	0
88	1	5	1	1	2	32	1	3	3	3	2	0	7	7	1	3	10	8.8	9.5	4	4	4	4	3	4	4	4	4	4	4	2	4	4	4	43	1	0	0	0	2	0	2	2	0	0	2	0	0	2
89	3	8	NA	2	1	24	1	3	4	1	1	1	2	11	1	2	4.3	4.5	5.8	4	4	4	4	4	4	4	4	1	4	4	2	4	4	4	41	1	0	1	0	0	3	0	0	3	1	0	4	0	0
90	1	10	5	0	1	30	1	3	3	1	1	2	1	18	2	1	4.9		10	4	4	3	3	3	3	3	3	1	3	4	3	3	3	3	30	4	0	1	1	0	2	1	0	1	0	0	1	0	0
91	1	10	2	0	1	28	1	1	3	1	1	15	5	15	1	1	7.5		9.5	4	4	4	4	4	4	4	4	0	4	4	3	3	4	4	41	1	0	2	3	0	0	2	0	1	0	1	1	1	0
Non-completers
[truncated: 353 more columns]

## Sheet: Variables key
Region	1 – Scotland; 2 – England; 3 – Northern Ireland
Service initials that the group was delivered	1 – Cowd.; 2 – En.; 3 – Par.; 4 – East.; 5 – Inv. 6– Bed.; 7 – Cup.; 8 – Down.; 9 – Mus.; 10 – Cros.; 11 – Glen.; 12 – Leig.
SMID_Scotland	* Postcodes are not provided due to GDPR restrictions. Instead, for Scottish participants the Scottish Index for Multiple Deprivation Decile rank is provided (SMID16). All data zones are grouped into 10 bands (deciles), each containing 10% of the data zones. Decile 1 contains the 10% most deprived data zones in Scotland, Decile 10 contains the 10% less deprived data zones in Scotland; Not Found -…
Post_Child_Protection	Involvement in child protection services compared to before starting the intervention: 0 – Not involved; 1 – Step down; 2 – Step up; 3 – Involved -No change
Gender	1 – Female; 2 – Male
Age	Age of participants in years
Nationality	(Open-ended question) 1 – British; 2 – Malaysian; 3 – Zimbabwean; 4 – Nepalese; 5 – British-Asian; 6 – Moroccan; 7 – Dominican ; 8 – Pakistani
Employment	1 – Full time; 2 – Part time; 3 – Unemployed and claiming benefits; 4 - Unemployed and not claiming benefits
Education	1 – Still at school; 2 – Did not finish school; 3 – Has GCSE’s (or equivalent); 4 – College (NVQ or higher) ; 5 – Further education (degree or higher)
Relationship	1 – Single; 2 – Married ; 3 – Living with partner; 4 - In a relationship but not living together
Mental_Health	Ongoing mental health issue experienced by the participant: 1 – Yes 2 – No
M_H_Issue	Specific ongoing mental health issue experienced by the participant (Open-ended question): 0 – None; 1 – Depression; 2 – Anxiety; 3 – PTSD; 4 – Bipolar Disorder; 5 – Anxiety and Depression; 6 – Postnatal Depression; 7 – Psychotic Episodes; 8 – PTSD & Personality Disorder; 9 – Eating & Anxiety Disorder; 10 – OCD & Anxiety Disorder; 11 – ADHD; 12 – Schizophrenia; 13 – ADHD & Depression; 14 – Depres…
Referral	Source of referral in the group (Open-ended question): 1 – Health visitor; 2 – General Practitioner (GP); 3 – Social Worke;r 4 – Midwife; 5 – Family Support Worker; 6 – Family Therapist; 7 – Self referral; 8 – Nursery Worker; 9 – Voluntary Agency ; 10 – Criminal social justice; 11 – Family Nurse Partnership
Baby_Age	Age of participant's baby in months
Baby_Gender	1 – Girl; 2 – Boy
Baby_Residence	1 – Lives with participant/parent; 2 – Lives with other members of the family; 3 – Currently in foster care; 4 – Currently has supervised contact with parent
The_Tunnel1	The 'Tunnel' task T1 (Visual Anlague Scale): 0 = Far away from ideal relationship with child - 10= Ideal relationship with child
The_Tunnel2	The 'Tunnel' task TM (Visual Anlague Scale): 0 = Far away from ideal relationship with child - 10= Ideal relationship with child
The_Tunnel3	The 'Tunnel' task T2 (Visual Anlague Scale): 0 = Far away from ideal relationship with child - 10= Ideal relationship with child
Pre_KPCS1 -Pre_KPCS15	T1 Items 1-15 of the Karitane Parenting Confidence Scale: 0 - Not applicable; 1 - No, hardly ever, 2 -No, not very often; 3 - Yes, some of the time; 4 - Yes, most of the time
Pre_KPCS_Total	T1 The Karitane Parenting Confidence Scale Total Score: [Item 9 is reversed] 0= No, hardly ever, 1= No, not very often; 2= Yes, some of the time; 2 = Not applicable; 3 = Yes, most of the time
Pre_KPCS_Inter	T1 The Karitane Parenting Confidence Scale Categories: 1 - non-clinical (40 or more); 2 - mildly clinical (36-39); 3 - moderately clinical (31-35); 4 - severely clinical (31 or less)
Pre_BSI1 - Pre_BSI18	T1 Items 1-18 of the Brief Symptom Inventory-18: 0 - Not at all; 1 - A little bit; 2 - Moderately; 3 - Quite a bit; 4 - Extremely
Pre_BSI_SOM	T1 Somatisation Subscale Score
Pre_BSI_SOM_T	T1 Somatisation Subscale T- Score
Pre_BSI_SOM_PERC	T1 Somatisation Subscale Percentile Score
Pre_BSI_DEP	T1 Depression Subscale Score
Pre_BSI_DEP_T	T1 Depression Subscale T-Score
Pre_BSI_DEP_PER	T1 Depression Subscale Percentile Score
Pre_BSI_ANX	T1 Anxiety Subscale Score
Pre_BSI_ANX_T	T1 Anxiety Subscale T-Score
Pre_BSI_ANX_PER	T1 Anxiety Subscale Percentile Score
Pre_BSI_Total	T1 Brief Symptom Inventory-18 Total Score (Global Severity Index)
Pre_BSI_Total_T	T1 Brief Symptom Inventory-18 Total T-Score (Global Severity Index)
Pre_BSI_Total_PER	T1 Brief Symptom Inventory-18 Total Percentile Score (Global Severity Index)
Pre_QLESQ1 - Pre_QLESQ16	T1 Items 1 -16 Quality of Life Scale-Short Form: 0 - Very poor; 1- Poor; 2- Fair, 3 - Good; 4 - Very Good
Pre_QLESQ_Total_Raw	T1 Quality of Life Scale-Short Form Total Raw Score
Pre_QLESQ_Total_Per	T1 Quality of Life Scale-Short Form Total Percentage Score
Pre_ASQ2M1 - Pre_ASQ2M18	T1 Items 1-18 Ages & Stages: Socio-emotional- 2 months Questionnaire: 1 - Often or Always; 2 - Sometimes; 3 - Rarely or Never; 4 - Often or Always + Concern; 5 - Sometimes + Concern; 6 - Rarely or Never + Concern
Pre_ASQ2M_Total	T1 Ages & Stages: Socio-emotional- 2 months Questionnaire Total Score
Pre_ASQ2M_Inter	T1 Ages & Stages: Socio-emotional- 2 months Questionnaire Total Score Categories: 1 - “on schedule"; 2 - “review behaviors of concern and monitor”; 3 - “further assessment with a professional may be needed” ; 4 - "90%ile"
Pre_ASQ26M1 - Pre_ASQ26M25	T1 Items 1-25 Ages & Stages: Socio-emotional- 6 months Questionnaire: 1 - Often or Always; 2 - Sometimes; 3 - Rarely or Never; 4 - Often or Always + Concern; 5 - Sometimes + Concern; 6 - Rarely or Never + Concern
Pre_ASQ6M_Total	T1 Ages & Stages: Socio-emotional- 6 months Questionnaire Total Score
Pre_ASQ6M_Inter	T1 Ages & Stages: Socio-emotional- 6 months Questionnaire Total Score Categories: 1 - “on schedule"; 2 - “review behaviors of concern and monitor”; 3 - “further assessment with a professional may be needed” ; 4 - "90%ile"
Pre_ASQ12M1 - Pre_ASQ12M29	T1 Items 1-29 Ages & Stages: Socio-emotional- 12 months Questionnaire; 1 - Often or Always; 2 - Sometimes; 3 - Rarely or Never; 4 - Often or Always + Concern; 5 - Sometimes + Concern; 6 - Rarely or Never + Concern
Pre_ASQ12M_Total	T1 Ages & Stages: Socio-emotional- 12 months Questionnaire Total Score
Pre_ASQ12M_Inter	T1 Ages & Stages: Socio-emotional- 12 months Questionnaire Total Score Categories: 1 - “on schedule"; 2 - “review behaviors of concern and monitor”; 3 - “further assessment with a professional may be needed” ; 4 - "90%ile"
Pre_ASQ18M1 - Pre_ASQ18M33	T1 Items 1-33 Ages & Stages: Socio-emotional- 18 months Questionnaire: 1 - Often or Always; 2 - Sometimes; 3 - Rarely or Never; 4 - Often or Always + Concern; 5 - Sometimes + Concern; 6 - Rarely or Never + Concern
Pre_ASQ18M_Total	T1 Ages & Stages: Socio-emotional- 18 months Questionnaire Total Score
Pre_ASQ18M_Inter	T1 Ages & Stages: Socio-emotional- 18 months Questionnaire Total Score Categories: 1 - “on schedule"; 2 - “review behaviors of concern and monitor”; 3 - “further assessment with a professional may be needed” ; 4 - "90%ile"
Pre_ASQ_TOTAL	T1 Ages & Stages: Socio-emotional Questionnaire Interpretation from all developmental specific questionnaires
Post_KPCS1 -Post_KPCS15	T2 Items 1-15 of the Karitane Parenting Confidence Scale
Post_KPCS_Total	T2 The Karitane Parenting Confidence Scale Total Score: [Item 9 is reversed] 0= No, hardly ever, 1= No, not very often; 2= Yes, some of the time; 2 = Not applicable; 3 = Yes, most of the time
Post_KPCS_Inter	T2 The Karitane Parenting Confidence Scale Categories: 1 - non-clinical’ (40 or more); 2 - ‘mildly clinical’ (36-39); 3 - ‘moderately clinical’ (31-35); 4 - ‘severely clinical’ (31 or less)
Post_BSI1 - Post_BSI18	T2 Items 1-18 of the Brief Symptom Inventory-18: 0 - Not at all; 1 - A little bit; 2 - Moderately; 3 - Quite a bit; 4 - Extremely
Post_BSI_SOM	T2 Somatisation Subscale Score
Post_BSI_SOM_T	T2 Somatisation Subscale T-Score
Post_BSI_SOM_PERC	T2 Somatisation Subscale Percentile Score
Post_BSI_DEP	T2 Depression Subscale Score
Post_BSI_DEP_T	T2 Depression Subscale T-Score
Post_BSI_DEP_PER	T2 Depression Subscale Percentile Score
Post_BSI_ANX	T2 Anxiety Subscale Score
Post_BSI_ANX_T	T2 Anxiety Subscale T-Score
Post_BSI_ANX_PER	T2 Anxiety Subscale Percentile Score
Post_BSI_Total	T2 Brief Symptom Inventory-18 Total Score (Global Severity Index)
Post_BSI_Total_T	T2 Brief Symptom Inventory-18 Total T-Score (Global Severity Index)
Post_BSI_Total_PER	T2 Brief Symptom Inventory-18 Total Percentile Score (Global Severity Index)
Post_QLESQ1 - Post_QLESQ16	T2 Items 1 -16 Quality of Life Scale-Short Form: 0 - Very poor; 1- Poor; 2- Fair, 3 - Good; 4 - Very Good
Post_QLESQ_Total_Raw	T2 Quality of Life Scale-Short Form Total Raw Score
Post_QLESQ_Total_Per	T2 Quality of Life Scale-Short Form Total Percentage Score
Feedback1	T2 Feedback Question 1: 'I enjoyed taking part in the group'. 1 - Strongly Disagree; 2 - Disagree; 3- Neither Agree Nor Disagree; 4- Agree; 5; Strongly Agree
Feedback2	T2 Feedback Question 2: 'I found the morning sessions helpful'. 1 - Strongly Disagree; 2 - Disagree; 3- Neither Agree Nor Disagree; 4- Agree; 5; Strongly Agree
Feedback3	T2 Feedback Question 3: 'I found the afternoon sessions helpful'. 1 - Strongly Disagree; 2 - Disagree; 3- Neither Agree Nor Disagree; 4- Agree; 5; Strongly Agree
Feedback4	T2 Feedback Question 4: 'I found the lunchtime activities helpful'. 1 - Strongly Disagree; 2 - Disagree; 3- Neither Agree Nor Disagree; 4- Agree; 5; Strongly Agree
Feedback5	T2 Feedback Question 5: 'I would like to keep in touch with the service who delivered this group'. 1 - Strongly Disagree; 2 - Disagree; 3- Neither Agree Nor Disagree; 4- Agree; 5; Strongly Agree
Feedback6	T2 Feedback Question 6: 'I would like to keep in touch with the other group members'. 1 - Strongly Disagree; 2 - Disagree; 3- Neither Agree Nor Disagree; 4- Agree; 5; Strongly Agree
Feedback7	T2 Feedback Question 7: 'I feel more connected with my child after taking part in this group'. 1 - Strongly Disagree; 2 - Disagree; 3- Neither Agree Nor Disagree; 4- Agree; 5; Strongly Agree
Feedback8	T2 Feedback Question 8: 'I feel confident in asking for help should I need it'. 1 - Strongly Disagree; 2 - Disagree; 3- Neither Agree Nor Disagree; 4- Agree; 5; Strongly Agree
Feedback9	T2 Feedback Question 9: 'I feel the children’s group has been beneficial for my child'. 1 - Strongly Disagree; 2 - Disagree; 3- Neither Agree Nor Disagree; 4- Agree; 5; Strongly Agree
Feedback10	T2 Feedback Question 10: 'I found the experience of sharing my video with other parents helpful'. 1 - Strongly Disagree; 2 - Disagree; 3- Neither Agree Nor Disagree; 4- Agree; 5; Strongly Agree
Post_ASQ26M1 - Post_ASQ26M25	T2 Items 1-25 Ages & Stages: Socio-emotional- 6 months Questionnaire: 1 - Often or Always; 2 - Sometimes; 3 - Rarely or Never; 4 - Often or Always + Concern; 5 - Sometimes + Concern; 6 - Rarely or Never + Concern
Post_ASQ6M_Total	T2 Ages & Stages: Socio-emotional- 6 months Questionnaire Total Score
Post_ASQ6M_Inter	T2 Ages & Stages: Socio-emotional- 6 months Questionnaire Total Score Categories: 1 - “on schedule"; 2 - “review behaviors of concern and monitor”; 3 - “further assessment with a professional may be needed” ; 4 - "90%ile"
Post_ASQ12M1 - Post_ASQ12M29	T2 Items 1-29 Ages & Stages: Socio-emotional- 12 months Questionnaire: 1 - Often or Always; 2 - Sometimes; 3 - Rarely or Never; 4 - Often or Always + Concern; 5 - Sometimes + Concern; 6 - Rarely or Never + Concern
Post_ASQ12M_Total	T2 Ages & Stages: Socio-emotional- 12 months Questionnaire Total Score
Post_ASQ12M_Inter	T2 Ages & Stages: Socio-emotional- 12 months Questionnaire Total Score Categories: 1 - “on schedule"; 2 - “review behaviors of concern and monitor”; 3 - “further assessment with a professional may be needed” ; 4 - "90%ile"
Post_ASQ18M1 - Post_ASQ18M33	T2 Items 1-33 Ages & Stages: Socio-emotional- 18 months Questionnaire: 1 - Often or Always; 2 - Sometimes; 3 - Rarely or Never; 4 - Often or Always + Concern; 5 - Sometimes + Concern; 6 - Rarely or Never + Concern
Post_ASQ18M_Total	T2 Ages & Stages: Socio-emotional- 618months Questionnaire Total Score
Post_ASQ18M_Inter	T2 Ages & Stages: Socio-emotional- 18 months Questionnaire Total Score Categories: 1 - “on schedule"; 2 - “review behaviors of concern and monitor”; 3 - “further assessment with a professional may be needed” ; 4 - "90%ile"
Post_ASQ24M1 - Post_ASQ24M33	T2 Items 1-33 Ages & Stages: Socio-emotional- 24 months Questionnaire: 1 - Often or Always; 2 - Sometimes; 3 - Rarely or Never; 4 - Often or Always + Concern; 5 - Sometimes + Concern; 6 - Rarely or Never + Concern
Post_ASQ24M_Total	T2 Ages & Stages: Socio-emotional- 24 months Questionnaire Total Score
Post_ASQ24M_Inter	T2 Ages & Stages: Socio-emotional- 24 months Questionnaire Total Score Categories: 1 - “on schedule"; 2 - “review behaviors of concern and monitor”; 3 - “further assessment with a professional may be needed” ; 4 - "90%ile"
Post_ASQ_TOTAL	T2 Ages & Stages: Socio-emotional Questionnaire Interpretation from all developmental specific questionnaires
